# Supplementary material for: First Anti-Inflammatory Peptide AnmTX Sco 9a-1 from the Swimming Sea Anemone Stomphia coccinea
Source: Biomolecules. 2022 Nov 17;12(11):1705. doi: 10.3390/biom12111705 (PMC9688271; doi:10.3390/biom12111705)
Supplement: Supplementary file 1 [file biomolecules-12-01705-s001.zip]

Archive with 1 entries (1 files):
- biomolecules-2037447 supplementary.pdf
